# Supplementary material for: Exogenous Arachidonic Acid Affects Fucoxanthin Biosynthesis and Photoprotection in Phaeodactylum tricornutum
Source: Mar Drugs. 2022 Oct 17;20(10):644. doi: 10.3390/md20100644 (PMC9605588; doi:10.3390/md20100644)
Supplement: Supplementary file 1 [file marinedrugs-20-00644-s001.zip]

Archive with 1 entries (1 files):
- marinedrugs-1914805-supplementary.pdf
